# Supplementary material for: Strain-Dependent Morphology of Reactive Astrocytes in Human- and Animal-Vole-Adapted Prions
Source: Biomolecules. 2023 Apr 27;13(5):757. doi: 10.3390/biom13050757 (PMC10216604; doi:10.3390/biom13050757)
Supplement: Supplementary file 1 [file biomolecules-13-00757-s001.zip]

Archive with 1 entries (1 files):
- biomolecules-2312653-Supplementary materials.pdf
